# Supplementary material for: Rhipicephalus (Boophilus) microplus aquaporin as an effective vaccine antigen to protect against cattle tick infestations
Source: Parasit Vectors. 2014 Oct 12;7:475. doi: 10.1186/s13071-014-0475-9 (PMC4200143; doi:10.1186/s13071-014-0475-9)
Supplement: Additional file 1: Table S1 — Cattle tick aquaporin-like sequences. [file 13071_2014_475_MOESM1_ESM.xlsx]

## Sheet: Sheet1
Cattle tick aquaporin sequences
ID	Source	Nucleotide sequence		Translated sequence		Frame	Aquaporin-like ORF	Top Blastp hit/ Accession No/e-value
RmAquaporin1	This report	ACGCGGGGGGGCTGGGAAAAGCTGCTAGCATCAACTCGGCTTCTAGCTTGGGGTCTCGCACCGCGCCTCGAGCCCGACCAGCCTGCGGTGGCGCCGTCTCGCTGAAAGGGGGAAAGAGGAAAGAGAAAGAAGAAAAGAAAAATATCGCCGGCATCGGCGACGAAGGCGGAGCAGCAATGCGATCGTCAGAGCACGCATTTCGACGGTGAGATTCGGAAGCTCGAAGGCGTCGCCGGCACTGCGAGAAAGCCGGTGAAGTACTTTGGGACCGCCGCGTAGGCGTCTTGACAGTCCGCTCCCGAGGCAACGACGACACGCTCCAAGATGAAGATCGAGAACCTGCTCATACGGCAGCTCATCAACGAGTTCCTCGGAACAATGATTCTAATTACTATCGGC…		TRGGWEKLLASTRLLAWGLAPRLEPDQPAVAPSR*KGERGKRKKKRKISPASATKAEQQCDRQSTHFDGEIRKLEGVAGTARKPVKYFGTAA*AS*QSAPEATTTRSKMKIENLLIRQLINEFLGTMILITIGDSIMAIIIAGDNESLAACVGPLGWGVAIYVAVQISGGVSSHLNPAVTLAQASVRKFPIAKVPLYFAAQYLGGFVGAALVFATYKDAIEHFDQGIRQVTGEKATAGIFATYPRPHVSTLTCFIDQVIATGIMMVCVEAIGDTRNFGGIPPHIHPICLGLMIMAIIFSFAYNCMCPLNPARDISPRLFTLMAGWGPETFTLRGWNYVWVPLLGPHIGAILGVWLYKVAIGDHWPEKPKPAISMDHPVAVVVAKKAPSRTPPALSPSAA…		1	aa 109-424	Aquaporin, putative, Ixodes scapularis/XP_002399794/92-e122
RmAquaporin2	In-house BmiGI 3.0 Contig15215	TTTTTTTTTTGCATAAAAAACTCAGCATTTATTAGATGTATAAGAAGGAAATACGGCTAAAACGCAAAAAGGTTAAGTTACGTATGTGTGTATAGATATACACAGGCTACGCATATACAATCCGTGGCATGAGCTGGTAGGCCTCAGGCGCARATCTTCGCATTTGAGAGTAGGGGTCTTTTCTCATCCTCATCTACTTCATCCTCGTCCTTCCAGTGGTTGTCGACGGCTAGTTTGTAGATCCAAACTCCGATAACTGCGCCAAGGTGCGGGCCGACCACCGGCACCCAAAACCAATTGTACGAGCGGAAGGAAAACACTGCGGAGCCCCAGCCACACATGGCCGTGAAGATCCTCGGAGCAAGGTCACGAGCAGGGTTCAGTGGATTGCCGCAGTTA…		XSRTRNSAAGEAMKPNTVTRAWRQVTGCCIENTLARQALAEMVGTLVLTLVGDCVLASLAVFQLGSVGLAAAPLGWGLAVFLGVLVAGGVSGAHLNPAVTVALATIGKLGWCNVLAYVTAQYLGAFLASGLVYLVYADALSQVDVNLAIVYGTNATAPVFSCFPAPGVSTLTCLLDQTVSTAVLLLGICAITDGRNMAVSRGQQPLLVGLTVSACMYAFSYNCGNPLNPARDLAPRIFTAMCGWGSAVFSFRSYNWFWVPVVGPHLGAVIGVWIYKLAVDNHWKDEDEVDEDEKRPLLSNAKICA*GLPAHATDCICVACVYLYTHT*LNLFAF*PYFLLIHLINAEFFMHQ		Minus 2	aa 13-305	Aquaporin-9 like protein, Dermacentor variabilis/ABI53034/1e-0
RmAquaporin3	Synganglia EST RMIest006_c178	TTTCGATTGGTACATGCCTTCGCGAGTGCGTAGCTGCTAAAATGTGAGATAAAAGTTGTGTGCAGCAAAACAGTGGCACAAAACTGCACATAGATTTGTGGTGCTGTGGGAAAAAAAATGGAACTCGTGTTTTCAAGAAAACGCTCGGAACCGCGTCGGAAGGGCTTCGAAGTGCAGTTGCGCCGCAAGATGAAGTCCAGATGTTCAGCAGTAGTCCAGCGATTCGTTGTTTTATATCCCACTCCAGCCGGATGATGGATGCAGGCCTAAGCCGCACTTTTGTGATGAGATGTATACGACTTCTTGGAGACGCCTTGCCTCGCATCGGATACATCGATCGTCGCGGTCCACGTGGTGGGACTTTAATTGTGTGCAGTGTTTCCTATGTGAATGTGGGGG…		FNSSFKV*ERGGPLLRSPYLEKSSLLTRTGERQFLSIAILFLGANFPACCKRVTLHL*SARLHTMLDSVKIKNALVREVIAELLGTLVLVLFGNTVLAIVTFDRPPNLGYAAAFWGWALALTLGVLVAGGVSGAHLNPAITVAVTTVGKFPWRKIVPYMVAQYIGAFLASVILFITYRGALDNYDGGVRAVTGANATAGIFASYPQEFVSTGNGLVDQVVGTALLALAILAITDSRNMAVPQGVQPLFIGLALGAIILCFGYNCGAPLNPARDLGPRVFTAMAGWGVEVFSYRDYNWFWVPIVGPHIGAIVGAWLYTLAVELHWPGSSYDMDSGNAVSAKDVENVIQMRGIKPCDLKN*TRSKKKKQ*NGDYEKHVLLVPGKKSSPPPHSHRKHCTQLK…		Minus 1	aa 59-358	Water-specific aquaporin, Rhipicephalus sanguineus/CAR66115/1e-0
RMIest006_c7867	Synganglia	ATCAACTCGGCTTCTAGCTTGGGGTCTCGCACCGCGTCTCGAGCCCGACCAGCCTGCGGTGGCGCCGTCTCGCTGAAAAGGGGGAAAGAGGAAAGAGAAAGAAGAAAAGAAAAATATCGCCGGCATCGGCGACGAAGGCGGAGCAGCAATGCGATCGTCAGAGCACGCATTTCGACGGTGAGATTCGGAAGCTCGAAGGCGTCACCGGCACTGCGAGAAAGCCGGTGAAGTACTTTGGGACCGCCGCGTAGGCGTCTTGACAGTCCGCTCCCGAGACATCGACGACACGCTCCAAGATGAAGATCGAGAACCTGCTCATACGGCAGCTCATCAACGAGTTCCTCGGAACAATGATTCTAATTACTATCGGCGACTCCATCATGGCCATCATCATCGCCG…		QLGF*LGVSHRVSSPTSLRWRRLAEKGERGKRKKKRKISPASATKAEQQCDRQSTHFDGEIRKLEGVTGTARKPVKYFGTAA*AS*QSAPETSTTRSKMKIENLLIRQLINEFLGTMILITIGDSIMAIIIAGDNESLAACVGPLGWGVAIYVAVQISGGVSSHLNPAVTLAQASVRKFPIAKVPLYFAAQYLGGFVGAALVFATYKDAIEHFDQGIRQVTGEKATAGIFATYPRPHVSTLTCFIDQVIATGIMMVCVEAIGDTRNFGGIPPHIHPICLGLMIMAIIFSFAYNCMCPLNPARDISPRLFTLMAGXGRRXIHSPRMELRVGSSARPPHRRHTGRVAVQGGYR*PLAREAEAGHLN*RRANDRQAETRGLLAHA		2	aa 99-314	Identical to RmAquaporin1 of this report
RMIest006_14989	Synganglia	TTACCACATTTCTGGCTTYTTTAAGCCGCGTCTACTAGCGATAAAGTTATACAGAAATGTGGTAAGAAAACAAAATAATTTCAAGACGGTACTGGTGTATAGGTACATATAGCTACGGCTATATACTTCAAGTGCACAGCGTTGCATAAATGAAGGGTGTACGATCTTGTGACGTAATGTGTGACCATGACTGAACTGTTGGCTGCAATCTCAGCGTGAGTCATGGCGTAAACAAAGATGCGAGCGTAATCCATTCCGTGCTGTTGGGTGATTTCTGGAACTTGACGTTCACTGTTGTGCTAGGCCGCTGTTTTGTCGGCTCTGGGCGCCAGTGGTAGCAGATTGACCCCCTCGGGTCCGTCTCTGGACTGCGGCTTCGAGATGTGCATGCCGATGCAC…		VSGGHVNPIVTTSFASVGKLPWRKVPHYILGQHLGAFLASAILYFNYIDLLDSVDGGERQIFGKNGTGILLTTYPNDNVHLSVCVFDTIICSGLLMFTIMVILDDRNANTTKGMHAFLIGIMVVALCWAYGANCMGAVNPARDFPARVLSAIVGYGAESFXFRNFWWIPMFVPHLGGLIGTWLYVLCIGMHISKPQSRDGPEGVNLLPLAPRADKTAA*HNSERQVPEITQQHGMDYARIFVYAMTHAEIAANSSVMVTHYVTRSYTLHLCNAVHLKYIAVAICTYTPVPS*NYFVFLPHFCITLSLVDAA*XSQKCG		Minus 2	aa 1-216	Aquaglyceroporin, Rhipicephalus sanguineus/CAX48963/8e-150
RMIest006_21245	Synganglia	CGTGAACAGCCGTGGCCGGTGGGGACCCGAGACGTTCACTCTCGGGTCCCCACCCGGCCATGAGCGTGAACAGCCGTGGCGAGATGTCCCTGGCCGGGTTGAGCGGGCACATGCAGTTGTAGGCGAAGCTGAAGATAATAGCCATGATCATGAGACCCAAGCAGATTGGGTGAATATGCGGCGGGATGCCGCCGAAGTTGCGAGTGTCGCCGATGGCCTCGACGCACACCATCATTATGCCAGTTGCGATGACCTGCGAAATGTTGGGCATTCTGATCAATGAAGCAGGTCAGAGTGGAGACGTGTGGTCTGGGGTAAGTTGCAAATATACCAGCCGTGGCCTTCTCTCCCGTCACTTGGCGGATTCCCTGGTCGAAGTGTTCAATAGCGTCTTTGTAG…		LITIGDSKMKIENLLIRQLINEFLGTMILITIGDSIMAIIIAGDNESLAACVGPLGWGVAIYVAVQISGGVSSHLNPAVTLAQASVRKFPIAKVPLYFAAQYLGGFVGAALVFATYKDAIEHFDQGIRQVTGEKATAGIFATYPRPHVSTLTCFIDQNAQHFAGHRNWHNDGVRRGHRRHSQLRRHPAAYSPNLLGSHDHGYYLQLRLQLHVPAQPGQGHLATAVHAHGRVGTRE*TSRVPTGHGCS		Minus 3	aa 1-157	Putative aquaporin, Ixodes scapularis/XP_002399794/1e-56
RMIest006_rep_c8534	Synganglia	ATGACATACAGTTTTATTAGGCGACTTGTCAAAGCATTGGTTTCAGCAACAGTAGCGGCTACAAGATGCGGCAGAAACGACACTTTGACACAACAACACACGAGCGTCACCAGCGACAGCTCGTTCACCGGTTTGTCATCCAGAAAAGTGAACCATATCACATATTCAAAGCAGCTTGACCTGCGCATATATATTGACAGGCTAGACAATATTCGCGACGCGTACAATCAGACCAGGTGGAGCGCGTTTAAGACTAATTATAATAATCGGCGACAGACGTGCACAGAAATTCACCCTCGGACATCTCGCCATTCTGTAATCTTTCACGCTGTTTGAATCTGTTTCAGTTCACTCTAACGTTCTTACCTTCCGACACTGTAAACCTTCGTGATGACGACA…		VCVEAIGDTRNFGGIPPHIHPICLGLMIMAIIFSFAYNCMCPLNPARDISPRLFTLMAGWGPETFTLRGWNYVWVPLLGPHIGAILGVWLYKVAIGDHWPEKPKPAISTDGKETKEDLVETLYKVDGDKMVLELEPTQHQRL*NLVRAPAATQVSPEAAPNG*CLRPHVCPGGPTTGVTSDGGVPQMTQRKPFAPLRTDELFIRTNPGNPAHHCVACQAGSFSADHPFGLMTAREIDLRRATIAPRFLLYEIGPSGMVVTETSLGHFFFILYF*RVNDAM*CDIVY*AYSKLKSMEEEIN*ERDLPRAASLDQGNSPGSHFSPCCTYQYRPNT*TLRDREFAVVLVDSAYSVARPLLTACTRARHLVITC*ADTFLASIVLDCNLFCLFFSQ*PRARSR…		Minus 3	aa 1-143	Water-specific aquaporin, Ixodes ricinus/CAX48964/9e-34
RMIest006_rep_c13929	Synganglia	TCCCGCTTCTATGTTTTTTTTTCTTGCTCCGTGTTCAATTCTTCAAATCGCATGGTTTGATTCCTCTCATTTGGATGACGTTTTCAACTCTAAAAATTGCCTCATTTTGATTGGCCAATTGGAATCGAGGTGCGTCCTTGGCAGATACCGCGTTACCGCTGTCCATGTCGTAGCTCGATCCGGGCCAGTGAAGCTCCACGGCCAGTGTGTACAACCAGGCGCCAACGATGGCGCCAATGTGTGGGCCCACGATGGGCACCCAGAACCAGTTGTAGTCCCGGTAGCTGAATACCTCAACTCCCCATCCGGCCATGGCAGTGAAGACTCTGGGTCCCAGGTCTCTCGCGGGGTTCAGGGGTGCACCGCAGTTGTAGCCGAAGCAGAGAATGATCGCACCCA…		HLS*HAQENDSSLVSLYFFGGQISRPAANGLPCICEVRDYTRCWTV*RSRTRSCAK*SLNSVGTLVLVLFGNTVLAIVTFDRPPNLGYAAAFWGWALALTLGVLVAGGVSGAHLNPAITVAVTTVGKFPWRKIVPYMVAQYIGAFLASVILFITYRGALDNYDGGVRAVTGANATAGIFASYPQEFVSTGNGLVDQIVGTALLVLTILAITDSRNMAVPQGVQPLFIGLALGAIILCFGYNCGAPLNPARDLGPRVFTAMAGWGVEVFSYRDYNWFWVPIVGPHIGAIVGAWLYTLAVELHWPGSSYDMDSGNAVSAKDAPRFQLANQNEAIFRVENVIQMRGIKPCDLKN*TRSKKKKHRSG		Minus 3	aa 58-351	Water-specific aquaporin, Rhipicephalus sanguineus/CAR66115/1e-0
RMIest007_c5770	Synganglia	TCATCACGTATCGCGGTGCACTGGACAACTACGACGGTGGAGTACGGGCTGTGACGGGAGCGAATGCTACCGCGGGAATATTCGCCTCCTATCCTCAAGAATTCGTCAGCACTGGCAATGGCCTTGTTGACCAGATCGTGGGCACCGCGCTGTTGGTGCTCGCCATCCTGGCCATCACGGACTCTCGAAACATGGCGGTGCCACAGGGCGTCCAGCCACTGTTCATCGGCCTCGCTTTGGGTGCGATCATTCTCTGCTTCGGCTACAACTGCGGTGCACCCCTGAACCCCGCGAGAGACCTGGGGCCCAGAGTCTTCACTGCCATGGCAGGATGGGGAGTTGAGGTATTCAGCTACCGGGACTACAACTGGTTCTGGGTGCCCATCGTGGGCCCACACA…		ITYRGALDNYDGGVRAVTGANATAGIFASYPQEFVSTGNGLVDQIVGTALLVLAILAITDSRNMAVPQGVQPLFIGLALGAIILCFGYNCGAPLNPARDLGPRVFTAMAGWGVEVFSYRDYNWFWVPIVGPHIGAIVGAWLYTLAVELHWPGSSYDMDSGNAVSAKDDGIGQDSVRM*KLKTSSKMRGIKPCDLKN*TWSKKKNMKRG*RETRVVGYPGKXRRLPHIHIGHTAHN*SPTTWTATIDVSDARQGVSKKSYTSHHKSTT*ACIHHPAGVGYKTTNRWTTAEHLDLILRRNCTSKPFNAVPSVFLKTRVHFFLFPQHHKSMCSFXPLFAAHNFYLTFSSYALAKACTXRKVSQXXAYLITSSIHRRCGPRGGTLVVCSVSYVNVGEATIFPG…		3	aa 1-169	Water-specific aquaporin, Rhipicephalus sanguineus/CAR66115/7e-113
RMIest007_c26327	Synganglia	GTGTATGTTGTATTTGTGCTTCACTCCCCGCTGACGGCTGGTGTGCCTCGTTGCCAGTCGGATTCGTAGTATTTATAAATTGTAGGATTTTCTTATTGTAACTAAGAGAAAGCACGATGGCGAGCGCTGGAAACCCACCTTTCCCTTTCCTGAGGAAATTTGTGACCAAGAATGAAGCCGTCAAGGAGTTCCTCGCCGAGTTTCTCGGCACGTTCATCCTATACATGTTCGGCGGTGCATCTTTCGCGCACTTCCTGTTCACCGACCAGAAAGACGTGTTCGCGGTGACCTTCTGCTGGGGCATAGGCGTCATGCTCGGCATCCAGACCGGAGCTGGAGTCTCTGGTGGTCACGTGAACCCGATTGTAACTACATCGTTCGCCAGCGTCGGCAAGCTGC…		VCCICASLPADGWCASLPVGFVVFINCRIFLL*LRESTMASAGNPPFPFLRKFVTKNEAVKEFLAEFLGTFILYMFGGASFAHFLFTDQKDVFAVTFCWGIGVMLGIQTGAGVSGGHVNPIVTTSFASVGKLPWRKVPHYILGQHLGAFLASAILYFNYIDLLDSVYGGERQIFGKNGTGILLTTYPNDNVHLSVCVFDTIICSGLLMFTIMVILDDRNANTTKGMHAFLIGIMVVALCWAYGANCM		3	aa 1-209	Aquaglyceroporin, Rhipicephalus sanguineus/CAX48963/2e-114
RMIest007_c40217	Synganglia	CCCGGATACGCCGAACCTTCGGTGCTGGCCATCTCGCTCGCGACACGTGCGCGCCGCACACGAGGAACACGTAGAAGAAGGTGGCCAGGCACTCGCCCACCACGGCGCGCCACAGGTCCAGCGTCCGAATCTCGGCGCGAAGAGAGAAACGGCCACCGCCGCGTTGGCGTCCTCGATGGCGTCCACTGGCTGAGGACGGCGAGTCCAGCTTGTCCAGCATCTGCAGGAGCAGGGACTCGAGGCTGGCCGCGGTCAGCATGGCTGAACTCTCCTGCTAATCCCTCTCGCCTCGTATGTCACGACTTCTGTGCTCTTCGGTCAGATTCTTCGGCTTGCTACATCCTCAACCCGACGTGCTTCCTGCGGCGAACTTTCACACCGAACGCGTTCCGCCCGTCG…		HARCARWKA*AAAPRHQHRR*RRLRPKLTSTTGGTRSV*KFAAGSTSG*GCSKPKNLTEEHRSRDIRGERD*QESSAMLTAASLESLLLQMLDKLDSPSSASGRHRGRQRGGGRFSLRAEIRTLDLWRAVVGECLATFFYVFLVCGAHVSRARWPAPKVRRIR		Minus 2	aa 78-163	Putative Aquaporin-2, Ixodes scapularis/XP_002408745/3e-19
RMIest007_rep_c8915	Synganglia	TAATTATCCGCCAGAATGTACTTCAACGCATTGCTGACGTATGCGGACAGGGTTTTCTCAACTACCGCGCTTGACAAATCACGCCTATAGGTTTATAAATACAAAGCGTCGGTGGCTATTTTTGGATGTAGCAGGTAGATCGTTTCACGGTGTTTAGTTTATGTATGAGTGAACCTCGCGTGTTTATTTTGTTGGCGACGCGCCAGATGGGCACCTGTTTCATACACTTTTGTTGAAGAGTGAGTGGACTATAGCGTGTAATAGGGTGGTTTCTGCTTCTAAATGGAGAGACAAGTGTCCTGCAGAAGTATAGATAGATAGTTTTGTGGCCACTTGAACTTGACAGTAGTTAAGCAGAGTTCGGTGGTTATATGCCAAATAATGATGTTATTGCACGAA…		AFSLGSRTASQARPACGGAVSLKGGERKEKEEKKNIAGIGDEGGAARQQCDRQSTHFDGEIRKLEDDAGTARKPVKYFGTTA*AS*QSAPETSTTRSKMKIENLLIRQLINEFLGTMILITIGDSIMAIIIAGDNESLAACVGPLGWGVAIYVAVQISGGVSSHLNPAVTLAQASVRKFPIAKVPLYFAAQYLGGFVGAALVFATYKDAIEHFDQGIRQVTGEKATAGIFATYPRPHVSTLTCFIDQVIATGIMMVCVEAIGDTRNFGGIPPHIHPICLGLMIMAIIFSFAYNCMCPLNPARDISPRLFTLMAGWGPETFTLRGWNYVWVPLLGPHIGAILGVWLYKVAIGDHWPEKPKPAISTDGKETKEDLVETLYKVDGDKMVLELEPTQHQRL*N…		Minus 3	aa 99-370	Identical to RmAquaporin1 of this report
Recombinant Aquaporin-like antigen for vaccine				MRFPSIFTAVLFAASSALAAPVNTTTEDETAQIPAEAVIGYSDLEGDFDVAVLPFSNSTNNGLLFINTTIASIAAKEEGVSLEKREAEAEFMKIENLLIRQLINEFLGTMILITIGDSIMAIIIAGDNESLAACVGPLGWGVAIYVAVQISGGVSSHLNPAVTLAQASVRKFPIAKVPLYFAAQYLGGFVGAALVFATYKDAIEHFDQGIRQVTGEKATAGIFATYPRPHVSTLTCFIDQVIATGIMMVCVEAIGDTRNFGGIPPHIHPICLGLMIMAIIFSFAYNCMCPAAASFLEQKLISEEDLNSAVDHHHHHH*
