# Supplementary material for: Rhipicephalus (Boophilus) microplus aquaporin as an effective vaccine antigen to protect against cattle tick infestations
Source: Parasit Vectors. 2014 Oct 12;7:475. doi: 10.1186/s13071-014-0475-9 (PMC4200143; doi:10.1186/s13071-014-0475-9)
Supplement: Additional file 2: Table S2 — Vaccine cattle stall test data and efficacy calculations. [file 13071_2014_475_MOESM2_ESM.xlsx]

## Sheet: TickCountWtEggWtHatchByAnimal
First stall test
Group 1 Aquaporin
					Day 1		Day 2		Day 3		Day 4		Day 5		Day 6		Day 7		Day 8		Day 9		Day 10		Day 11		Day 12		Day 13		Day 14		Day 15		Day 16		Day 17		Day 18		Day 19
	Sex of calf	Stall ID No.			No.	Weight (g)	No.	Weight (g)	No.	Weight (g)	No.	Weight (g)	No.	Weight (g)	No.	Weight (g)	No.	Weight (g)	No.	Weight (g)	No.	Weight (g)	No.	Weight (g)	No.	Weight (g)	No.	Weight (g)	No.	Weight (g)	No.	Weight (g)	No.	Weight (g)	No.	Weight (g)	No.	Weight (g)	No.	Weight (g)	No.	Weight (g)		Total ticks by animal		Total Weight of ticks (g)
Tick Counts and Weights	F	1			0	0	0	0	4	1.12	7	1.82	10	2.67	21	5.691	13	3.51	19	5.111	9	2.331	23	5.934	10	2.57	7	1.799	5	1.28	10	2.55	6	1.53	7	1.77	4	0.755	4	1.235	4	0.88		163		42.556
	F	7			0	0	5	1.4	13	3.64	41	10.66	59	15.75	45	12.195	55	14.85	30	8.07	40	10.36	20	5.16	7	1.799	7	1.8	5	1.29	1	0.256	4	1.02	1	0.275	0	0	0	0	0	0		333		88.525
	F	12			0	0	0	0	2	0.69	25	8.4	20	6.389	27	6.989	39	10.938	51	14.29	39	10.17	18	4.916	17	4.253	15	4.173	19	5.035	13	3.337	8	2.097	6	1.86	3	0.686	0	0	0	0		302		84.223
	F	18			0	0	23	6.44	1	0.309	2	0.527	0	0	7	1.683	9	1.503	0	0	4	0.956	4	0.915	4	0.854	6	0.96	1	0.257	23	5.836	1	0.298	0	0	0	0	0	0	0	0		85.0007		20.538
	F	23			3	0.907	3	0.62	89	23.01	35	9.154	41	10.894	54	12.818	54	13.942	44	11.335	33	8.505	45	12.604	47	11.986	29	7.861	27	6.684	28	7.242	16	4.168	18	5.005	12	3.462	12	3.415	9	2.171		599		155.783
																																											Total TIcks=	1482	Total Tick Weight (g) =	391.625
Egg Mass Tests																																											Average # Ticks per animal ± standard deviation (SEM) =	296±197 (88)	Average Wt. Ticks per animal ± standard deviation (SEM) =	78.3±51.9 (23.2)
Number ticks used and total weight (g)					0	0	20	5.234	20	5.495	20	5.57	20	5.822	20	5.408	20	5.165	20	6.474	20	5.29	20	5.112	20	4.971	20	5.02	20	5.764	20	5.653	20	5.377	20	5.51	0	0	0	0	0	0	Total Ticks Used=	300	Total Weight of ticks used =	80.865	Average wt(g) of tick group used ± standard deviation=	5.46±0.38
Total Weight of egg mass (g)						0		2.694		2.147		2.608		3.027		2.83		2.638		3.385		2.412		2.134		2.217		2.475		2.864		2.55		2.673		2.863		0		0		0			Total Egg Weight (g) =	39.517	Average Egg Mass Weight (g) ± standard deviation=	2.63±0.34
Weight of egg mass per female (g)								0.135		0.107		0.13		0.151		0.142		0.132		0.169		0.121		0.107		0.111		0.124		0.143		0.128		0.134		0.143											Average Egg Mass Weight (g) per female ± standard deviation (SEM)=	0.132±0.017 (0.004)
% hatch								97		87.6		87.6		97.3		96.7		86.3		90.7		89		93		98		100		97		100		98.7		93.3									Average % Hatch ± standard deviation (SEM) =	94.1±4.8 (1.2)
Group 2 Control
	Sex of calf	Stall ID No.			No.	Weight (g)	No.	Weight (g)	No.	Weight (g)	No.	Weight (g)	No.	Weight (g)	No.	Weight (g)	No.	Weight (g)	No.	Weight (g)	No.	Weight (g)	No.	Weight (g)	No.	Weight (g)	No.	Weight (g)	No.	Weight (g)	No.	Weight (g)	No.	Weight (g)	No.	Weight (g)	No.	Weight (g)	No.	Weight (g)	No.	Weight (g)		Total ticks by animal		Total Weight of ticks (g)
Tick Counts and Weights	F	6			15	4.03	73	22.63	139	43.09	192	59.52	221	66.3	200	60.25	192	51.26	156	46.18	167	49.766	74	22.126	68	21.08	57	17.67	22	6.82	16	4.96	10	2.99	8	1.904	4	0.832	5	1.005	1	0.215		1620		482.628
	F	9			0	0	4	0.893	24	7.336	69	19.289	84	22.094	114	29.845	104	26.787	58	16.199	60	17.299	33	8.859	30	7.995	30	8.014	22	6	20	5.493	7	1.98	6	1.572	4	1.031	3	0.753	2	0.337		674		181.776
	F	14			0	0	0	0	20	5.993	59	18.068	46	11.834	64	17.04	80	20.255	64	18.191	31	8.346	39	10.479	31	8.805	10	2.333	15	3.898	7	1.53	7	1.991	4	1.032	1	0.201	0	0	0	0		478		129.996
	F	17			0	0	4	1.218	31	8.769	70	19.556	108	31.978	111	32.356	102	28.584	70	20.624	87	25.835	39	11.512	22	6.162	10	2.569	11	3.088	7	1.866	2	0.485	7	1.676	3	0.845	5	1.189	2	0.464		691		198.776
	F	20			0	0	13	3.895	30	9.162	49	15.405	79	23.189	98	27.118	89	23.236	71	20.957	45	12.734	31	8.114	19	5.204	45	11.747	17	4.304	11	2.729	13	2.989	9	2.306	2	0.531	1	0.275	0	0		622		173.895
	F	29			0	0	45	13.95	73	22.63	211	61.19	236	70.328	272	81.6	227	72.867	151	45.149	120	35.88	66	19.81	54	16.14	48	14.35	65	19.5	43	13.416	45	13.455	48	10.176	44	9.196	38	8.192	30	6.72		1816		534.549
																																											Total TIcks=	5901	Total Tick Weight (g) =	1701.62
Egg Mass Tests																																											Average # Ticks per animal ± standard deviation (SEM) =	984±577 (236)	Average Wt. Ticks per animal ± standard deviation (SEM) =	283.6±176.5 (72.1)
Number ticks used and total weight (g)					0	0	20	5.977	20	5.66	20	6.259	20	5.263	20	5.838	20	5.016	20	5.663	20	5.324	20	5.369	20	6.249	20	5.31	20	5.462	20	5.234	20	4.999	20	5.207	14	3.529	12	2.954	8	2.291	Total Ticks Used=	334	Total Weight of ticks used =	91.604	Average wt (g) of tick group used ± standard deviation=	5.08±1.08
Total Weight of egg mass (g)						0		3.087		3.224		3.102		2.866		3.021		2.575		2.769		2.492		2.797		3.381		2.118		2.916		2.697		2.474		2.507		1.7		1.39		1.17			Total Egg Weight (g) =	46.286	Average Egg Mass Weight (g) ± standard deviation=	2.57±0.62
Weight of egg mass per female (g)								0.154		0.161		0.155		0.143		0.151		0.129		0.138		0.125		0.14		0.169		0.106		0.146		0.135		0.124		0.125		0.121		0.116		0.146					Average Egg Mass Weight (g) per female ± standard deviation (SEM) =	0.138±0.017 (0.004)
% hatch						0		85.6		97		90		91		89		94		85.3		89.7		91.3		97		94		95.3		100		85.7		86.7		95		90		88.6			Average % Hatch ± standard deviation (SEM) =	91.6±4.4 (1.0)
	_________	_________			_________	_________	_________	_________	_________	_________	_________	_________	_________	_________	_________	_________	_________	_________	_________	_________	_________	_________	_________	_________	_________	_________	_________	_________	_________	_________	_________	_________	_________	_________	_________	_________	_________	_________	_________	_________	_________	_________	_________	_________	_________	_________
Second stall test
Group 1 Aquaporin
					Day 1		Day 2		Day 3		Day 4		Day 5		Day 6		Day 7		Day 8		Day 9		Day 10		Day 11		Day 12		Day 13		Day 14		Day 15		Day 16
	Calf ID No.	Sex of Calf	Stall ID No.		No.	Weight (g)	No.	Weight (g)	No.	Weight (g)	No.	Weight (g)	No.	Weight (g)	No.	Weight (g)	No.	Weight (g)	No.	Weight (g)	No.	Weight (g)	No.	Weight (g)	No.	Weight (g)	No.	Weight (g)	No.	Weight (g)	No.	Weight (g)	No.	Weight (g)	No.	Weight (g)								Total ticks by animal		Total Weight of ticks (g)
Tick Counts and Weights	54	F	1		0	0	0	0	8	2.05	1	0.23	2	0.5	3	0.85	4	1.17	5	1.42	7	1.95	2	0.49	1	0.18	1	0.16	0	0	0	0	0	0	0	0								34.0006		9
	64	F	10		0	0	0	0	5	1.08	4	0.95	0	0	9	1.97	5	1.13	8	1.82	9	2.15	3	0.57	2	0.44	3	0.42	4	0.71	1	0.11	0	0	0	0								53.0005		11.35
	6	F	11		0	0	0	0	1	0.29	5	1.36	3	0.76	11	2.7	29	8.11	16	4.46	24	6.66	27	8	6	1.64	2	0.54	8	2.02	0	0	0	0	0	0								132.001		36.54
	66	F	20		0	0	0	0	11	2.23	9	2.12	10	2.18	21	4.63	55	12.43	20	4.94	29	6.87	15	3.17	9	1.51	7	1.33	4	0.77	0	0	0	0	0	0								190.001		42.18
	80	F	21		0	0	0	0	1	0.35	2	0.53	2	0.44	12	2.63	12	2.62	10	2.69	9	2.39	6	1.47	5	1.03	0	0	0	0	0	0	0	0	0	0								59.0007		14.15
	51	F	23		0	0	0	0	28	7.81	18	5.19	9	2.33	67	16.97	91	22.91	54	13.33	61	14.83	98	24.25	25	7.69	13	3.5	9	1.94	8	1.9	4	0.84	3	0.6								488		124.09
																																											Total TIcks=	956	Total Tick Weight (g) =	237.31
Egg Mass Tests																																											Average # Ticks per animal ± standard deviation (SEM) =	159±171 (70)	Average Wt. Ticks per animal ± standard deviation (SEM) =	39.6±43.7 (17.8)
Number ticks used and total weight (g)					0	0	0	0	20	5.19	20	5.14	20	4.93	20	5.6	20	4.95	20	5.35	20	5.25	20	5.75	20	4.66	20	4.93	20	4.57	9	2.01	4	1.13	3	0.6							Total Tick Used=	236	Total Weight of ticks used =	60.06	Average wt (g) of tick group used ± standard deviation=	4.29 ± 1.70
Total Weight of egg mass (g)						0		0		2.37		2.45		1.98		2.48		2.52		2.61		2.55		2.86		2.14		2.49		1.98		1.1		0.36		0.32									Total Egg Weight (g) =	28.21	Average Egg Mass Weight (g) ± standard deviation=	2.02±0.82
Weight of egg mass per female (g)										0.12		0.12		0.1		0.12		0.13		0.13		0.13		0.14		0.11		0.12		0.1		0.12		0.09		0.11											Average Egg Mass Weight (g) per female ± standard deviation (SEM) =	0.12±0.014 (0.004)
% hatch						0		0		75		93		82		90		80.7		88		88		90		89.6		76.6		77		91		55		84									Average % Hatch ± standard deviation (SEM) =	82.8±10.0 (2.7)
Group 2 Control
	Calf ID No.	Sex of Calf	Stall ID No.		No.	Weight (g)	No.	Weight (g)	No.	Weight (g)	No.	Weight (g)	No.	Weight (g)	No.	Weight (g)	No.	Weight (g)	No.	Weight (g)	No.	Weight (g)	No.	Weight (g)	No.	Weight (g)	No.	Weight (g)	No.	Weight (g)	No.	Weight (g)	No.	Weight (g)	No.	Weight (g)								Total ticks by animal		Total Weight of ticks (g)
Tick Counts and Weights	67	F	5		14	3.86	15	4.4	6	1.63	3	1.15	5	1.2	15	4.46	38	11.92	50	14.32	25	7.6	20	5.6	8	2.23	5	1.42	5	1.04	1	0.3	3	0.88	1	0.28								214		62.29
	14	F	6		0	0	20	5.75	30	8.58	51	15.05	37	11.23	58	17.96	108	31.91	85	26.58	117	34.01	77	21.21	43	12.3	25	6.95	14	3.08	3	0.77	7	1.93	1	0.28								676		197.59
	61	F	15		5	1	9	1.76	10	3.22	21	5.25	24	6	42	10.5	51	5.25	63	15.7	71	17.65	59	14.35	54	13.5	23	5.775	13	3.25	9	2.01	4	1	0	0								458		106.22
	75	F	18		0	0	0	0	9	2.3	12	2.64	22	5.45	19	4.65	22	5.69	14	3.25	19	4.9	11	2.71	5	1.1	4	0.72	0	0	0	0	0	0	0	0								137.001		33.41
	4	F	27		11	3.47	42	12.59	72	21.37	39	11.85	39	10.09	57	15.96	51	14.84	52	14.06	40	10.52	53	14.31	14	3.36	11	2.77	4	1.06	3	0.81	1	0.16	0	0								489		137.22
	5	F	28		0	0	0	0	41	10.66	70	19.06	46	12.45	56	16.86	94	27.58	76	21.95	94	25.09	68	18.71	49	13.35	21	5.25	11	3.02	6	1.45	0	0	0	0								632		175.43
																																											Total TIcks=	2606	Total Tick Weight (g) =	712.16
Egg Mass Tests																																											Average # Ticks per animal ± standard deviation (SEM) =	434±218 (89)	Average Wt. Ticks per animal ± standard deviation (SEM) =	118.7±63.9 (26.1)
Number ticks used and total weight (g)					20	6.23	20	5.94	20	5.42	20	6.18	20	5.56	20	6.11	20	5.76	20	5.76	20	5.89	20	5.75	20	5.62	20	5.7	20	4.88	20	4.27	15	3.07	2	0.55							Total Tick Used=	297	Total Weight of ticks used =	82.69	Average wt (g) of tick group used ± standard deviation=	5.17 ± 1.47
Total Weight of egg mass (g)						2.47		2.38		2.99		3.13		2.86		2.85		2.42		2.7		2.94		2.92		2.74		2.8		2.32		2.15		1.15		0.17									Total Egg Weight (g) =	38.99	Average Egg Mass Weight (g) ± standard deviation=	2.44±0.77
Weight of egg mass per female (g)						0.12		0.12		0.15		0.16		0.14		0.14		0.12		0.14		0.15		0.15		0.14		0.14		0.12		0.11		0.08		0.08											Average Egg Mass Weight (g) per female ± standard deviation (SEM) =	0.13±0.024 (0.006)
% hatch						85.3		78		88		90		92		90		85		88		91.3		85		91		95		84		85		89		96									Average % Hatch ± standard deviation (SEM) =	88.3±4.5 (1.1)

## Sheet: DailyTickCtByGroup
		Daily Total of gravid female ticks per Group for each day of test
	Day No. ->	1	2	3	4	5	6	7	8	9	10	11	12	13	14	15	16	17	18	19	Total
Stall Test 1
Aquaporin		3.0004	31.0002	109	110	130	154	170	144	125	110	85	64	57	75	35	32.0001	19.0002	16.0003	13.0003	1482
Control		15.0005	139	317	650	774	859	794	570	510	282	224	200	152	104	84	82	58	52.0001	35.0002	5901
Stall Test 2
Aquaporin		0.0006	0.0006	54	39	26.0001	123	196	113	139	151	48	26.0001	25.0002	9.0004	4.0005	3.0005				956
Control		30.0003	86.0002	168	196	173	247	364	340	366	288	173	89	47.0001	22.0001	15.0002	2.0004				2606

## Sheet: AvgTickWeightByAnimal
				Average weight per gravid female tick by animal for each day of test
Stall Test 1
Aquaporin
		Day No. ->	1	2	3	4	5	6	7	8	9	10	11	12	13	14	15	16	17	18	19
	Stall
	1		No ticks	No ticks	0.28	0.26	0.267	0.271	0.27	0.269	0.259	0.258	0.257	0.257	0.256	0.255	0.255	0.252857	0.18875	0.30875	0.22
	7		No ticks	0.28	0.28	0.26	0.266949	0.271	0.27	0.269	0.259	0.258	0.257	0.257143	0.258	0.256	0.255	0.275	No ticks	No ticks	No ticks
	12		No ticks	No ticks	0.345	0.336	0.31945	0.258852	0.280462	0.280196	0.260769	0.273111	0.250176	0.2782	0.265	0.256692	0.262125	0.31	0.228667	No ticks	No ticks
	18		No ticks	0.28	0.309	0.2635	No ticks	0.240429	0.167	No ticks	0.239	0.22875	0.2135	0.16	0.257	0.253739	0.298	No ticks	No ticks	No ticks	No ticks
	23		0.302333	0.206667	0.258539	0.261543	0.265707	0.23737	0.258185	0.257614	0.257727	0.280089	0.255021	0.271069	0.247556	0.258643	0.2605	0.278056	0.2885	0.284583	0.241222
Control
	Stall
	6		0.268667	0.31	0.31	0.31	0.3	0.30125	0.266979	0.296026	0.298	0.299	0.31	0.31	0.31	0.31	0.299	0.238	0.208	0.201	0.215
	9		No ticks	0.22325	0.305667	0.279551	0.263024	0.261798	0.257567	0.279293	0.288317	0.268455	0.2665	0.267133	0.272727	0.27465	0.282857	0.262	0.25775	0.251	0.1685
	14		No ticks	No ticks	0.29965	0.306237	0.257261	0.26625	0.253188	0.284234	0.269226	0.268692	0.284032	0.2333	0.259867	0.218571	0.284429	0.258	0.201	No ticks	No ticks
	17		No ticks	0.3045	0.282871	0.279371	0.296093	0.291495	0.280235	0.294629	0.296954	0.295179	0.280091	0.2569	0.280727	0.266571	0.2425	0.239429	0.281667	0.2378	0.232
	20		No ticks	0.299615	0.3054	0.314388	0.293532	0.276714	0.261079	0.295169	0.282978	0.261742	0.273895	0.261044	0.253176	0.248091	0.229923	0.256222	0.2655	0.275	No ticks
	29		No ticks	0.31	0.31	0.29	0.298	0.3	0.321	0.299	0.299	0.300152	0.298889	0.298958	0.3	0.312	0.299	0.212	0.209	0.215579	0.224
Stall Test 2
Aquaporin
	1		No ticks	No ticks	0.25625	0.23	0.25	0.283333	0.2925	0.284	0.278571	0.245	0.18	0.16	No ticks	No ticks	No ticks	No ticks
	10		No ticks	No ticks	0.216	0.2375	No ticks	0.218889	0.226	0.2275	0.238889	0.19	0.22	0.14	0.1775	0.11	No ticks	No ticks
	11		No ticks	No ticks	0.29	0.272	0.253333	0.245455	0.279655	0.27875	0.2775	0.296296	0.273333	0.27	0.2525	No ticks	No ticks	No ticks
	20		No ticks	No ticks	0.202727	0.235556	0.218	0.220476	0.226	0.247	0.236897	0.211333	0.167778	0.19	0.1925	No ticks	No ticks	No ticks
	21		No ticks	No ticks	0.35	0.265	0.22	0.219167	0.218333	0.269	0.265556	0.245	0.206	No ticks	No ticks	No ticks	No ticks	No ticks
	23		No ticks	No ticks	0.278929	0.288333	0.258889	0.253284	0.251758	0.246852	0.243115	0.247449	0.3076	0.269231	0.215556	0.2375	0.21	0.2
Control
	5		0.275714	0.293333	0.271667	0.383333	0.24	0.297333	0.313684	0.2864	0.304	0.28	0.27875	0.284	0.208	0.3	0.293333	0.28
	6		No ticks	0.2875	0.286	0.295098	0.303514	0.309655	0.295463	0.312706	0.290684	0.275455	0.286047	0.278	0.22	0.256667	0.275714	0.28
	15		0.2	0.195556	0.322	0.25	0.25	0.25	0.102941	0.249206	0.248592	0.24322	0.25	0.251087	0.25	0.223333	0.25	No ticks
	18		No ticks	No ticks	0.255556	0.22	0.247727	0.244737	0.258636	0.232143	0.257895	0.246364	0.22	0.18	No ticks	No ticks	No ticks	No ticks
	27		0.315455	0.299762	0.296806	0.303846	0.258718	0.28	0.29098	0.270385	0.263	0.27	0.24	0.251818	0.265	0.27	0.16	No ticks
	28		No ticks	No ticks	0.26	0.272286	0.270652	0.301071	0.293404	0.288816	0.266915	0.275147	0.272449	0.25	0.274545	0.241667	No ticks	No ticks

## Sheet: AvgTickCountByGroup
		Average daily tick count by group for each day of test
	Day No. ->	1	2	3	4	5	6	7	8	9	10	11	12	13	14	15	16	17	18	19		Daily Average
Stall Test 1
Aquaporin		0.60008	6.20004	21.8	22	26	30.8	34	28.8	25	22	17	12.8	11.4	15	7	6.40002	3.80004	3.20006	2.60006		15.6
Control		2.50008	23.1667	52.8333	108.333	129	143.167	132.333	95	85	47	37.3333	33.3333	25.3333	17.3333	14	13.6667	9.66667	8.66668	5.83337		51.7632
Stall Test 2
Aquaporin		No ticks	No ticks	9	6.5	4.33335	20.5	32.6667	18.8333	23.1667	25.1667	8	4.33335	4.1667	1.50007	0.66675	0.500083					11.38
Control		5.00005	14.3334	28	32.6667	28.8333	41.1667	60.6667	56.6667	61	48	28.8333	14.8333	7.83335	3.66668	2.50003	0.3334					27.15

## Sheet: AvgTickWeightByGroup
		Average tick weight by group for each day of test
	Day No. ->	1	2	3	4	5	6	7	8	9	10	11	12	13	14	15	16	17	18	19		Daily Average
Stall Test 1
Aquaporin		0.302293	0.272901	0.263936	0.277827	0.274638	0.255688	0.263194	0.269486	0.258576	0.268445	0.252494	0.259266	0.255193	0.25628	0.260371	0.278437	0.25805	0.29062	0.234687		0.27
Control		0.268658	0.306374	0.305931	0.296966	0.291632	0.288951	0.280843	0.293509	0.293843	0.286879	0.291902	0.283415	0.286908	0.288404	0.284405	0.227634	0.217862	0.2195	0.221027		0.27
Stall Test 2
Aquaporin		No ticks	No ticks	0.255741	0.266154	0.238845	0.24187	0.246786	0.253628	0.250719	0.251325	0.260208	0.228845	0.217598	0.223323	0.209974	0.199967					0.24
Control		0.277664	0.284883	0.284286	0.280612	0.268324	0.28498	0.267005	0.281941	0.272596	0.266979	0.264971	0.257135	0.243617	0.242726	0.264663	0.279944					0.27

## Sheet: AvgEggMassWtByGroup
		Average weight of egg mass of ticks by group for each day of test
	Day No. ->	1	2	3	4	5	6	7	8	9	10	11	12	13	14	15	16	17	18	19		Daily Average
Stall Test 1
Aquaporin		0.120944	0.1347	0.10735	0.1304	0.15135	0.1415	0.1319	0.16925	0.1206	0.1067	0.11085	0.12375	0.1432	0.1275	0.13365	0.14315	0.1225	0.1215	0.1375		0.13
Control		No ticks	0.15435	0.1612	0.1551	0.1433	0.15105	0.12875	0.13845	0.1246	0.13985	0.16905	0.1059	0.1458	0.13485	0.1237	0.12535	0.121429	0.115833	0.14625		0.14
Stall Test 2
Aquaporin		No ticks	No ticks	0.1185	0.1225	0.099	0.124	0.126	0.1305	0.1275	0.143	0.107	0.1245	0.099	0.122222	0.09	0.106667					0.12
Control		0.1235	0.119	0.1495	0.1565	0.143	0.1425	0.121	0.135	0.147	0.146	0.137	0.14	0.116	0.1075	0.0766667	0.085					0.13

## Sheet: AvgHatchByGroup
		Average % hatch by group during each day of test
	Day No. ->	1	2	3	4	5	6	7	8	9	10	11	12	13	14	15	16	17	18	19		Daily Average
Stall Test 1
Aquaporin		95	97	87.6	87.6	97.3	96.7	86.3	90.7	89	93	98	100	97	100	98.7	93.3	87.7	90.7	85		93.2
Control		No ticks	85.6	97	90	91	89	94	85.3	89.7	91.3	97	94	95.3	100	85.7	86.7	95	90	88.6		91.4
Stall Test 2
Aquaporin		No ticks	No ticks	75	93	82	90	80.7	88	88	90	89.6	76.6	77	91	55	84	No ticks	No ticks	No ticks		82.9
Control		85.3	78	88	90	92	90	85	88	91.3	85	91	95	84	85	89	96	No ticks	No ticks	No ticks		88.2

## Sheet: Efficacy
			Efficacy Calculations
			Efficacy = 100 x [1-(NET x EWPF x EWPFW x H)]
	NET =	Number of total ticks in immunized group / Number of total ticks in control group
	EWPF =	(Total Egg Weight of immunized group/Total number of ticks in immunized group) / (Total Egg Weight of control group/Total number of ticks in control group)
	EWPFW =	(Total Egg Weight of immunized group/Total tick weight of immunized group) / (Total Egg Weight of control group/Total tick weight of control group)
	H =	% hatch of immunized group / % hatch of control group
		NET	EWPF	EWPFW	H	Efficacy
Aquaporin Test 1		0.25	0.98	0.97	1.02	75
Aquaporin Test 2		0.37	0.91	1	0.94	68
