# Supplementary material for: Rhipicephalus (Boophilus) microplus aquaporin as an effective vaccine antigen to protect against cattle tick infestations
Source: Parasit Vectors. 2014 Oct 12;7:475. doi: 10.1186/s13071-014-0475-9 (PMC4200143; doi:10.1186/s13071-014-0475-9)
Supplement: Additional file 3: Table S3 — ELISA data from cattle stall tests of aquaporin anti-cattle tick vaccine. [file 13071_2014_475_MOESM3_ESM.xlsx]

## Sheet: Sheet1
ELISA data from cattle stall tests of aquaporin anti-cattle tick vaccine
Stall Test 1
				Control							Aquaporin				95% CI
Date	Day No.		Replicate 1	Replicate 2	Mean					Replicate 1	Replicate 2	Mean	SD	SE	1.96 X SE
Sept. 3	1									0.332	0.321	0.326	0.0077	0.00551644	0.0108122
Sept. 13	11									0.452	0.448	0.45	0.00282843	0.00200598	0.00393171
Sept. 20	18									0.87	0.867	0.868	0.00212132	0.00150448	0.00294879
Sept. 27	25									0.931	0.938	0.934	0.00494975	0.00351046	0.0068805
Oct. 4	32									0.933	0.892	0.912	0.0289914	0.0205613	0.0403001
Oct. 18	46									0.996	0.936	0.966	0.0424264	0.0300897	0.0589757
Oct. 23	51									0.974	0.968	0.971	0.00424264	0.00300897	0.00589757
Dec. 6	95									1.009	1.014	1.012	0.00353553	0.00250747	0.00491464
Stall Test 2
				Control				95% CI			Aquaporin				95% CI
Date	Day No.		Replicate 1	Replicate 2	Mean	SD	SE	1.96 X SE		Replicate 1	Replicate 2	Mean	SD	SE	1.96 X SE
Mar. 16	1		0.045	0.047	0.046	0.00141421	0.00100299	0.00196586		0.298	0.304	0.301	0.00424264	0.00300897	0.00589757
Mar. 22	7		0.045	0.045	0.045	0	0	0		0.349	0.36	0.354	0.00777817	0.00551644	0.0108122
Mar. 29	14		0.052	0.046	0.049	0.00424264	0.00300897	0.00589757		0.767	0.768	0.768	0.000707107	0.000501494	0.000982929
Apr. 5	21		0.053	0.056	0.054	0.00212132	0.00150448	0.00294879		0.836	0.829	0.832	0.00494975	0.00351046	0.0068805
Apr. 15	31		0.058	0.059	0.058	0.000707107	0.000501494	0.000982929		0.885	0.873	0.879	0.00848528	0.00601793	0.0117951
Apr. 25	41		0.055	0.053	0.054	0.00141421	0.00100299	0.00196586		0.899	0.893	0.896	0.00424264	0.00300897	0.00589757
May 9	55		0.055	0.055	0.055	0	0	0		0.93	0.945	0.938	0.0106066	0.00752241	0.0147439
May 16	62		0.065	0.062	0.063	0.00212132	0.00150448	0.00294879		1.01	1.018	1.014	0.00565685	0.00401195	0.00786343
May 23	69		0.068	0.062	0.065	0.00424264	0.00300897	0.00589757		0.896	0.902	0.899	0.00424264	0.00300897	0.00589757
July 7	114		0.09	0.078	0.084	0.00848528	0.00601793	0.0117951		0.776	0.789	0.782	0.00919239	0.00651942	0.0127781
